# Supplementary material for: Nanoparticles: An Experimental Study of Zinc Nanoparticles Toxicity on Marine Crustaceans. General Overview on the Health Implications in Humans
Source: Front Public Health. 2020 May 21;8:192. doi: 10.3389/fpubh.2020.00192 (PMC7253631; doi:10.3389/fpubh.2020.00192)
Supplement: Supplementary file 1 [file Table_1.xlsx]

## Sheet: tab 1 supplementary materials
	Tab.1 supplementary materials. Absolute frequencies (n) of deaths of T. fulvus by time and diffent concentrations.
	Concentrations (mg/L)	ZnONPs (mgZnO/L)									ZnSO4H2O (mgZn/L)
		1th trial (n=30)			2nd trial (n=30)			3rd trial (n=30)			1th trial (n=30)			2nd trial (n=30)			3rd trial (n=30)
		Replay 1 (n=10)	Replay 2 (n=10)	Replay 3 (n=10)	Replay 1 (n=10)	Replay 2 (n=10)	Replay 3 (n=10)	Replay 1 (n=10)	Replay 2 (n=10)	Replay 3 (n=10)	Replay 1 (n=10)	Replay 2 (n=10)	Replay 3 (n=10)	Replay 1 (n=10)	Replay 2 (n=10)	Replay 3 (n=10)	Replay 1 (n=10)	Replay 2 (n=10)	Replay 3 (n=10)
		24 hours									24 hours
	Controls	0	0	0	0	0	0	0	0	0	0	1	0	0	0	0	0	0	0
	0.125	0	0	0	0	0	0	0	0	0	0	0	0	0	0	0	0	0	0
	0.25	0	0	0	0	0	0	0	0	0	0	0	0	0	0	0	0	0	0
	0.5	0	0	0	0	0	0	0	0	0	1	0	0	2	0	0	0	0	0
	1	0	0	1	0	0	0	0	0	0	1	0	1	1	1	0	0	0	0
	2	0	4	4	2	1	4	3	3	4	3	3	4	1	1	4	3	4	3
		48 hours									48 hours
	Controls	0	0	0	0	0	0	0	0	0	0	1	0	0	0	0	0	0	0
	0.125	0	0	0	0	0	0	0	0	0	0	0	0	0	0	0	0	0	0
	0.25	0	0	1	0	0	0	0	0	0	1	0	1	0	0	0	0	0	0
	0.5	0	1	0	0	0	0	0	0	0	1	0	2	2	1	0	0	1	0
	1	2	0	2	2	2	2	0	4	2	2	0	0	3	2	2	1	2	2
	2	6	6	7	4	5	8	9	9	8	9	8	9	5	7	8	7	6	6
		72 hours									72 hours
	Controls	0	0	0	0	0	0	0	0	0	0	1	0	0	0	0	0	0	0
	0.125	0	0	0	0	0	0	0	0	0	0	1	1	0	0	0	0	0	0
	0.25	1	0	1	0	1	2	0	0	0	3	0	2	1	2	0	0	1	0
	0.5	1	1	1	2	1	2	0	0	0	2	2	1	2	1	2	0	2	0
	1	5	3	4	5	4	6	6	9	5	4	3	5	4	4	3	1	3	2
	2	10	10	10	8	9	10	10	10	10	10	10	10	8	9	10	8	8	9
		96 hours									96 hours
	Controls	0	0	0	0	0	0	0	0	0	0	1	0	0	0	0	0	0	0
	0.125	0	0	0	0	0	0	0	0	0	0	1	1	0	0	0	0	0	0
	0.25	1	0	1	0	1	2	0	0	3	3	0	2	2	2	1	0	1	0
	0.5	1	4	4	2	1	2	1	3	3	2	2	1	2	1	2	0	1	0
	1	9	8	9	8	6	8	7	9	8	3	7	6	8	7	5	5	4	4
	2	10	10	10	9	10	10	10	10	10	10	10	10	9	10	10	9	10	9
