# Supplementary material for: Nanoparticles: An Experimental Study of Zinc Nanoparticles Toxicity on Marine Crustaceans. General Overview on the Health Implications in Humans
Source: Front Public Health. 2020 May 21;8:192. doi: 10.3389/fpubh.2020.00192 (PMC7253631; doi:10.3389/fpubh.2020.00192)
Supplement: Supplementary file 2 [file Table_2.xlsx]

## Sheet: tab 2 supplementary materials
	Tab.2 supplementary materials. Number of deaths of C. insidiosum by time and diffent concentrations.
	Concentrations (mg/L)	ZnONPs (mgZnO/L)									ZnSO4H2O (mgZn/L)
		1th trial (n=30)			2nd trial (n=30)			3rd trial (n=30)			1th trial (n=30)			2nd trial (n=30)			3rd trial (n=30)
		Replay 1 (n=10)	Replay 2 (n=10)	Replay 3 (n=10)	Replay 1 (n=10)	Replay 2 (n=10)	Replay 3 (n=10)	Replay 1 (n=10)	Replay 2 (n=10)	Replay 3 (n=10)	Replay 1 (n=10)	Replay 2 (n=10)	Replay 3 (n=10)	Replay 1 (n=10)	Replay 2 (n=10)	Replay 3 (n=10)	Replay 1 (n=10)	Replay 2 (n=10)	Replay 3 (n=10)
		24 hours									24 hours
	Controls	0	0	0	0	0	0	0	0	0	0	0	0	0	0	0	0	0	0
	0.4	0	0	0	0	0	0	0	0	0	0	0	0	0	0	0	0	0	0
	0.8	0	0	0	0	0	0	0	0	0	0	0	0	0	0	1	0	0	0
	1.6	0	0	0	0	0	0	0	0	0	0	0	0	1	0	1	0	0	0
	3.2	0	2	0	0	0	0	0	1	1	1	0	0	2	0	0	1	1	1
	6.4	0	0	1	1	0	0	2	1	0	1	1	1	0	3	4	1	1	2
		48 hours									48 hours
	Controls	0	0	0	0	0	0	0	0	0	0	1	0	0	0	0	0	0	0
	0.4	0	0	0	0	0	0	0	0	0	0	0	0	1	0	0	0	0	0
	0.8	0	0	1	1	0	0	0	0	1	1	0	0	0	1	1	0	0	0
	1.6	0	0	0	0	0	0	0	0	1	1	0	0	2	2	1	0	1	0
	3.2	0	2	0	0	1	0	2	2	1	2	1	0	5	7	3	2	2	3
	6.4	4	5	3	6	7	4	6	7	6	4	6	6	5	3	7	6	7	6
		72 hours									72 hours
	Controls	0	0	0	0	0	0	0	0	0	0	1	0	0	1	0	0	0	0
	0.4	0	0	0	0	0	1	0	0	0	0	1	1	1	0	0	0	0	0
	0.8	1	0	1	1	0	0	1	0	1	1	0	1	1	3	3	1	1	0
	1.6	1	1	1	1	2	3	5	3	3	2	2	3	4	3	2	3	2	3
	3.2	1	7	1	6	4	6	7	8	8	7	5	6	8	6	6	5	5	6
	6.4	7	7	6	8	10	9	9	10	10	9	10	10	9	10	10	10	8	10
		96 hours									96 hours
	Controls	0	0	0	0	0	0	0	0	1	0	0	0	0	2	0	0	0	0
	0.4	0	0	0	0	0	1	1	0	1	0	0	1	1	1	0	1	1	0
	0.8	2	1	2	3	1	0	2	1	3	1	0	2	1	3	3	1	2	0
	1.6	2	2	5	2	1	3	5	4	5	3	3	5	5	5	2	4	2	3
	3.2	5	9	6	7	6	8	8	8	10	9	6	10	9	6	6	6	6	8
	6.4	9	9	10	10	10	10	10	10	10	10	10	10	10	10	10	10	10	10
